# Supplementary material for: An Active-Learning Resuscitation Leadership Curriculum for Emergency Medicine Residents
Source: MedEdPORTAL. 2026 Jun 17;22:11610. doi: 10.15766/mep_2374-8265.11610 (PMC13272583; doi:10.15766/mep_2374-8265.11610)
Supplement: Supplementary file 1 — Resuscitation Leaders Role.docxTeam and Situational Management.docxResuscitation Guidelines and Psychological Safety.docxResuscitation Leaders Role Review.pptxTeam and Situational Management Review.pptxResuscitation Leadership Escape Room.docxFacilitator Overview Guide.docxLBDQ Form.docxPre- and Postsurvey.docx [file mep_2374-8265.11610-s001.zip]

Archive with 10 entries (10 files):
- A. Resuscitation Leaders Role.docx
- B. Team and Situational Management.docx
- C. Resuscitation Guidelines and Psychological Safety.docx
- D. Resuscitation Leaders Role Review.pptx
- E. Team and Situational Management Review.pptx
- F. Resuscitation Leadership Escape Room.docx
- G. Facilitator Overview Guide.docx
- H. LBDQ Form.docx
- I. Pre- and Postsurvey.docx
- _Educational Summary Report_11610.pdf
